# Supplementary material for: Can differences in medical drug compliance between European countries be explained by social factors: analyses based on data from the European Social Survey, round 2
Source: BMC Public Health. 2009 May 16;9:145. doi: 10.1186/1471-2458-9-145 (PMC2687449; doi:10.1186/1471-2458-9-145)
Supplement: Additional File 1 — The European Social Survey, Round 2, 2004/5. Participants (weighted counts) by total N and percentages distributed by country and socio-demographic and socio-economic variables (95% confidence intervals shown in additional file 2). This file shows the distribution of the socio-demographic and socio-economic variables within countries weighted with respect to design and sampling differences. [file 1471-2458-9-145-S1.xls]

## Sheet: Ark1
				Country
Variable	Category	Total	Total	Austria	Belgium	Switzerland	Czech Rep.	Germany	Denmark	Estonia	Espania	Finland	France	Gr. Britain	Greece	Hungary	Ireland	Iceland	Luxemburg	Netherlands	Norway	Poland	Portugal	Sweden	Slovenia	Slovakia	Ukraine
		N	%	%	%	%	%	%	%	%	%	%	%	%	%	%	%	%	%	%	%	%	%	%	%	%	%
Gender	Male	17569	46.6	46.6	49.2	47.2	47.2	47.4	48.6	41.1	51.0	46.9	47.7	48.9	44.1	42.0	42.5	47.5	53.6	42.5	51.9	48.8	41.6	50.4	46.0	50.3	37.4
	Female	20126	53.4	53.4	50.8	52.8	52.8	52.6	51.4	58.9	49.0	53.1	52.3	51.1	55.9	58.0	57.5	52.5	46.4	57.5	48.1	51.2	58.4	49.6	54.0	49.7	62.6
Age (years)	15-39	14620	39.0	43.6	41.3	41.1	38.3	36.4	36.6	37.9	44.6	37.2	35.6	41.5	35.9	39.2	38.7	42.6	50.6	34.2	40.1	47.0	38.9	38.4	41.5	47.3	33.8
	40-64	15877	42.4	46.5	40.3	42.0	45.2	45.1	45.9	39.0	36.0	42.1	45.4	39.8	39.7	42.3	46.0	42.6	39.1	48.8	44.8	39.2	37.5	41.9	38.3	39.8	44.1
	65+	6964	18.6	9.9	18.3	16.9	16.6	18.6	17.5	23.2	19.4	20.6	19.0	18.7	24.4	18.5	15.3	14.7	10.3	17.0	15.1	13.7	23.7	19.7	20.2	12.9	22.2
Marital status	Cohabitating	23679	63.1	59.0	62.0	65.2	62.0	61.6	66.0	54.3	60.6	63.5	69.8	61.3	67.2	59.8	60.2	68.3	59.7	70.1	66.7	59.8	64.2	62.9	59.3	58.6	63.0
	Non-cohabitating	13859	36.9	41.0	38.0	34.8	38.0	38.4	34.0	45.7	39.4	36.5	30.2	38.7	32.8	40.2	39.2	31.7	40.3	29.9	33.3	40.2	35.8	37.1	40.7	41.4	37.0
Education (years)	0-6	2647	7.1	0.6	8.1	3.1	0.1	1.1	1.2	5.6	19.5	5.9	8.1	1.1	37.3	2.6	2.4	7.4	12.4	3.9	0.7	2.5	57.2	3.3	6.5	3.4	6.0
	7-9	6221	16.7	20.2	16.3	52.4	12.6	11.6	15.0	16.7	22.2	21.8	22.4	9.1	10.6	20.1	13.8	9.7	18.1	17.3	14.8	21.7	15.0	21.7	23.1	15.8	14.2
	10-11	8759	23.6	23.1	12.3	15.2	19.1	21.3	14.0	25.9	12.3	17.0	19.7	43.7	4.4	22.5	19.6	17.0	17.0	24.2	19.6	30.2	3.4	18.7	22.6	14.5	30.8
	12-14	11255	30.3	42.0	34.8	16.5	55.7	38.6	33.7	28.6	18.2	24.6	25.2	25.4	29.5	34.7	36.2	25.5	28.3	28.3	29.6	30.0	14.1	32.0	31.1	51.6	33.6
	15+	8261	22.2	14.1	28.6	12.7	12.6	27.4	36.1	23.2	27.8	30.7	24.4	20.8	18.2	20.0	28.0	40.4	24.2	26.3	35.2	15.6	10.3	24.3	16.7	14.7	15.3
Household income/year	<1800	3151	11.1	0.7	0.8	0.3	0.9	1.5	0.5	12.5	0.6	0.5	1.0	0.7	1.2	1.5	0.1	0.2	0.3	0.4	0.8	5.7	3.0	0.4	0.4	8.1	86.9
(Euro)	1800-3599	1584	5.6	0.7	1.2	0.6	10.1	1.0	1.3	26.6	1.6	1.0	2.1	1.5	4.4	13.0	0.4	1.8	0.3	0.9	1.7	23.5	9.1	0.6	5.0	22.3	12.4
	3600-5999	1866	6.6	2.6	1.1	0.9	18.7	1.9	1.2	25.7	5.8	4.5	2.6	2.9	14.2	15.6	1.1	1.8	0.7	0.9	1.7	32.0	18.1	0.9	14.1	30.0	0.6
	6000-11999	3376	11.9	7.7	11.2	1.7	36.6	9.2	4.6	27.6	15.9	11.6	8.6	11.7	22.8	15.6	7.1	3.7	2.2	7.2	2.5	26.0	32.4	8.1	29.2	28.6	0.1
	12000-17999	3781	13.3	12.8	18.8	3.8	16.0	14.4	9.9	5.0	18.4	14.6	16.5	14.0	17.9	51.6	11.2	4.9	5.1	13.8	4.4	6.3	17.9	12.9	21.8	6.7	0.0
	18000-23999	3231	11.4	16.4	16.2	5.1	6.4	16.8	11.0	1.9	16.6	15.1	15.4	12.2	17.7	1.8	12.2	4.1	9.4	16.1	6.9	2.0	7.4	16.8	14.7	1.9	0.0
	24000-29999	2751	9.7	17.3	14.0	6.9	4.3	14.8	9.7	0.1	14.4	13.0	14.6	9.1	8.6	0.3	12.3	7.8	11.2	14.2	7.5	1.4	3.8	13.7	8.4	0.6	0.1
	30000-35999	2513	8.8	17.0	13.4	11.5	2.1	13.8	12.9	0.2	11.3	14.7	10.9	9.3	7.2	0.1	13.7	13.3	13.6	13.2	10.7	1.2	2.2	18.0	3.6	0.5	0.0
	36000-59999	3856	13.6	17.7	15.1	34.6	3.3	18.4	30.8	0.3	9.5	18.4	18.7	20.7	3.5	0.5	22.9	29.4	32.0	21.6	31.3	1.2	1.9	22.6	2.4	0.4	0.0
	60000-89999	1470	5.2	4.1	5.1	23.6	1.4	5.2	12.9	0.1	4.5	4.7	5.6	10.3	2.0	0.0	11.5	20.0	17.2	8.0	20.9	0.4	2.2	4.2	0.1	0.0	0.0
	90000-119999	493	1.7	1.5	2.0	6.1	0.1	1.5	3.1	0.0	0.7	1.1	2.4	4.3	0.3	0.0	4.8	9.0	5.5	1.9	7.1	0.1	0.8	1.2	0.2	0.1	0.0
	≥120000	383	1.3	1.3	1.1	4.9	0.0	1.5	1.9	0.0	0.7	0.8	1.6	3.2	0.2	0.0	2.7	3.9	2.5	1.9	4.4	0.1	1.3	0.7	0.2	0.8	0.0
Profession	Controller/Non-manual	17185	52.8	63.6	55.9	60.8	47.5	58.6	55.6	45.7	44.3	48.9	63.6	55.7	34.1	56.6	53.8	58.9	55.3	68.4	56.2	39.0	32.5	55.4	51.8	46.0	41.7
	Self-employed	1673	5.1	4.9	7.4	5.8	5.7	4.9	5.0	3.6	10.3	5.6	0.0	7.2	13.2	0.0	5.5	6.0	3.4	5.2	5.8	6.5	11.6	5.3	3.3	4.8	2.0
	Manual worker	11618	35.7	28.1	34.4	27.8	43.2	33.5	36.4	45.0	37.7	36.5	32.7	34.6	34.5	42.2	34.1	28.9	35.9	23.6	33.4	41.7	47.6	36.5	42.4	42.8	39.4
	Farming	2066	6.3	3.4	2.3	5.5	3.6	3.0	3.0	5.7	7.7	9.0	3.7	2.4	18.2	1.2	6.6	6.2	5.4	2.8	4.6	12.8	8.2	2.8	2.5	6.3	16.8
Ethnic Minority	Yes	1613	4.4	4.2	3.2	6.8	3.1	4.6	2.2	20.7	3.1	0.5	4.2	7.6	3.7	3.5	2.0	2.3	4.9	4.9	3.6	1.5	1.8	2.2	2.0	5.9	5.3
	No	35400	95.6	95.8	96.8	93.2	96.9	95.4	97.8	79.3	96.9	99.5	95.8	92.4	96.3	96.5	98.0	97.7	95.1	95.1	96.4	98.5	98.2	97.8	98.0	94.1	94.7
Number of respondents		37718		681	860	614	866	7040	438	113	3620	430	4876	4875	942	851	319	22	37	1325	367	3162	883	738	170	443	4046
