# Supplementary material for: Can differences in medical drug compliance between European countries be explained by social factors: analyses based on data from the European Social Survey, round 2
Source: BMC Public Health. 2009 May 16;9:145. doi: 10.1186/1471-2458-9-145 (PMC2687449; doi:10.1186/1471-2458-9-145)
Supplement: Additional File 2 — The European Social Survey, round 2, 2004/5. Participants (weighted counts) by total N and percentages including 95% confidence intervals distributed by country and socio-demographic and socio-economic variables. In addition to the data presented in the additional file 1, this file further includes 95% confidence intervals for all parameters. [file 1471-2458-9-145-S2.xls]

## Sheet: Ark1
					Country
Variable	Category	Total	Total	Total	Austria	Austria	Belgium	Belgium	Switzerland	Switzerland	Czech Rep.	Czech Rep.	Germany	Germany	Denmark	Denmark	Estonia	Estonia	Espania	Espania	Finland	Finland	France	France	Gr. Britain	Gr. Britain	Greece	Greece	Hungary	Hungary	Ireland	Ireland	Iceland	Iceland	Luxemburg	Luxemburg	Netherlands	Netherlands	Norway	Norway	Poland	Poland	Portugal	Portugal	Sweden	Sweden	Slovenia	Slovenia	Slovakia
		N	%	CI95%	%	CI95%	%	CI95%	%	CI95%	%	CI95%	%	CI95%	%	CI95%	%	CI95%	%	CI95%	%	CI95%	%	CI95%	%	CI95%	%	CI95%	%	CI95%	%	CI95%	%	CI95%	%	CI95%	%	CI95%	%	CI95%	%	CI95%	%	CI95%	%	CI95%	%	CI95%	%
Gender	Male	17569	46.6	45.9-47.4	46.6	44.3-49.0	49.2	46.8-51.5	47.2	44.8-49.5	47.2	45.0-49.4	47.4	45.5-49.3	48.6	46.0-51.1	41.1	39.0-43.3	51.0	48.6-53.4	46.9	44.7-49.1	47.7	45.2-50.2	48.9	46.4-51.4	44.1	41.9-46.2	42.0	38.3-45.7	42.5	40.2-44.9	47.5	43.5-51.7	53.6	50.6-56.5	42.5	40.1-45.0	51.9	49.6-54.3	48.8	46.4-51.2	41.6	39.1-44.1	50.4	48.1-52.6	46.0	43.4-48.6	50.3
	Female	20126	53.4	52.6-54-1	53.4	51.0-55.7	50.8	48.5-53.2	52.8	50.5-55.2	52.8	50.6-55.0	52.6	50.7-54.5	51.4	48.9-54.0	58.9	56.7-61.0	49.0	46.6-51.4	53.1	50.9-55.3	52.3	49.8-54.8	51.1	48.6-53.6	55.9	53.8-58.1	58.0	54.3-61.7	57.5	55.1-59.8	52.5	48.3-56.5	46.4	43.5-49.4	57.5	55.0-59.9	48.1	45.7-50.4	51.2	48.8-53.6	58.4	55.9-60.9	49.6	47.4-51.9	54.0	51.4-56.6	49.7
Age (years)	15-39	14620	39.0	38.3-39.8	43.6	41.4-46.0	41.3	39.1-43.6	41.1	38.8-43.4	38.3	36.1-40.5	36.4	34.5-38.3	36.6	34.2-39.1	37.9	35.8-40.0	44.6	42.2-47.1	37.2	35.2-39.4	35.6	33.2-38.1	41.5	39.1-44.0	35.9	33.8-38.1	39.2	35.6-42.9	38.7	36.4-41.0	42.6	38.6-46.7	50.6	47.6-53.6	34.2	31.9-36.6	40.1	37.8-42.4	47.0	44.7-49.4	38.9	36.4-41.4	38.4	36.3-40.6	41.5	39.0-44.1	47.3
	40-64	15877	42.4	41.6-43.1	46.5	44.2-48.8	40.3	38.1-42.6	42.0	39.7-44.3	45.2	43.0-47.3	45.1	43.1-47.0	45.9	43.4-48.4	39.0	36.8-41.1	36.0	33.7-38.4	42.1	40.0-44.3	45.4	42.9-47.9	39.8	37.3-42.3	39.7	37.6-41.9	42.3	38.7-46.0	46.0	43.7-48.3	42.6	38.6-46.7	39.1	36.3-41.9	48.8	46.3-51.2	44.8	42.5-47.2	39.2	36.9-41.6	37.5	35.0-40.0	41.9	39.8-44.1	38.3	35.8-40.9	39.8
	65+	6964	18.6	18.0-19.2	9.9	8.7-11.1	18.3	16.6-20.2	16.9	15.4-18.5	16.6	15.1-18.2	18.6	17.1-20.1	17.5	15.6-19.5	23.2	21.4-25.1	19.4	17.5-21.3	20.6	18.9-22.4	19.0	17.2-20.9	18.7	17.0-20.6	24.4	22.6-26.2	18.5	15.8-21.5	15.3	13.9-16.9	14.7	12.1-17.9	10.3	9.0-11.9	17.0	15.4-18.7	15.1	13.5-16.9	13.7	12.2-15.5	23.7	21.7-25.8	19.7	18.0-21.5	20.2	18.2-22.3	12.9
Marital status	Cohabitating	23679	63.1	62.4-63.8	59.0	56.7-61.2	62.0	59.8-64.3	65.2	62.9-67.4	62.0	59.9-64.1	61.6	59.7-63.4	66.0	63.5-56.4	54.3	52.1-56.4	60.6	58.2-62.9	63.5	61.4-65.6	69.8	67.4-72.0	61.3	58.9-63.8	67.2	65.1-69.2	59.8	56.1-63.4	60.2	57.8-62.5	68.3	64.3-72.0	59.7	56.6-62.7	70.1	67.8-72.2	66.7	64.5-68.9	59.8	57.4-62.1	64.2	61.7-66.6	62.9	60.8-65.1	59.3	56.7-61.9	58.6
	Non-cohabitating	13859	36.9	36.2-37.6	41.0	38.8-43.3	38.0	35.7-40.2	34.8	32.6-37.1	38.0	35.9-40.1	38.4	36.6-40.3	34.0	31.6-36.5	45.7	43.647.9	39.4	37.1-41.8	36.5	34.4-38.6	30.2	28.0-32.6	38.7	36.2-41.1	32.8	30.8-34.9	40.2	36.6-43.9	39.2	37.5-42.2	31.7	28.0-35.7	40.3	37.3-43.4	29.9	27.8-32.2	33.3	31.1-35.5	40.2	37.9-42.6	35.8	33.4-38.3	37.1	34.9-39.2	40.7	38.1-43.3	41.4
Education (years)	0-6	2647	7.1	6.8-7.5	0.6	0.3-1.0	8.1	6.9-9.4	3.1	2.5-4.0	0.1	0.0-0.1	1.1	0.8-1.6	1.2	0.7-1.9	5.6	4.7-6.7	19.5	17.6-21.5	5.9	5.0-7.1	8.1	6.9-9.6	1.1	0.7-1.7	37.3	35.3-39.5	2.6	1.8-3.8	2.4	1.8-3.2	7.4	5.5-9.8	12.4	10.5-14.6	3.9	3.1-4.9	0.7	0.4-1.2	2.5	1.9-3.4	57.2	54.7-59.7	3.3	2.6-4.2	6.5	5.3-7.9	3.4
	7-9	6221	16.7	16.2-17.3	20.2	18.4-22.1	16.3	14.6-18.1	52.4	50.0-54.7	12.6	11.2-14.2	11.6	10.4-13.0	15.0	13.3-17.0	16.7	15.1-18.4	22.2	20.2-24.3	21.8	20.0-23.6	22.4	20.5-24.6	9.1	7.8-10.6	10.6	9.3-12.1	20.1	17.3-23.2	13.8	12.3-15.5	9.7	7.5-12.4	18.1	16.0-20.4	17.3	15.5-19.2	14.8	13.3-16.6	21.7	19.7-23.7	15.0	13.2-16.9	21.7	19.9-23.6	23.1	21.0-25.4	15.8
	10-11	8759	23.6	22.9-24.2	23.1	21.2-25.2	12.3	10.8-13.9	15.2	13.6-17.0	19.1	17.4-20.9	21.3	19.7-22.9	14.0	12.3-15.9	25.9	24.0-27.9	12.3	10.8-14.0	17.0	15.4-18.7	19.7	17.8-21.9	43.7	41.2-46.2	4.4	3.5-5.5	22.5	19.5-25.8	19.6	17.8-21.5	17.0	14.2-20.4	17.0	14.9-19.3	24.2	22.1-26.4	19.6	17.8-21.5	30.2	28.0-32.4	3.4	2.6-4.5	18.7	17.0-20.5	22.6	20.5-24.8	14.5
	12-14	11255	30.3	29.6-31.0	42.0	39.7-44.3	34.8	32.6-37.0	16.5	14.9-18.4	55.7	53.4-57.9	38.6	36.7-40.5	33.7	31.4-36.2	28.6	26.7-30.6	18.2	16.4-20.2	24.6	22.8-26.6	25.2	23.1-27.5	25.4	23.2-27.7	29.5	27.5-31.5	34.7	31.2-38.4	36.2	33.9-38.5	25.5	22.1-29.2	28.3	25.6-31.1	28.3	26.1-30.7	29.6	27.5-31.8	30.0	27.9-32.2	14.1	12.4-16.0	32.0	30.0-34.1	31.1	28.8-33.5	51.6
	15+	8261	22.2	21.6-22.9	14.1	12.6-15.7	28.6	26.6-30.8	12.7	11.3-14.3	12.6	11.2-14.1	27.4	25.7-29.1	36.1	33.6-38.5	23.2	21.4-25.1	27.8	25.7-30.1	30.7	28.7-32.7	24.4	22.3-26.7	20.8	18.7-23.0	18.2	16.6-19.9	20.0	17.2-23.2	28.0	25.9-30.2	40.4	36.5-44.5	24.2	21.7-27.0	26.3	24.3-28.5	35.2	33.0-37.5	15.6	14.0-17.4	10.3	8.9-11.8	24.3	22.4-26.3	16.7	14.9-18.7	14.7
Household income/year	<1800	3151	11.1	10.6-11.5	0.7	0.3-1.5	0.8	0.4-1.4	0.3	0.1-0.6	0.9	0.5-1.4	1.5	1.0-2.2	0.5	0.2-1.0	12.5	11.0-14.3	0.6	0.3-1.3	0.5	0.3-0.9	1.0	0.6-1.6	0.7	0.4-1.4	1.2	0.8-2.0	1.5	0.7-3.1	0.1	0.0-0.4	0.2	0.0-1.4	0.3	0.1-0.9	0.4	0.2-0.9	0.8	0.5-1.4	5.7	4.6-7.1	3.0	2.1-4.1	0.4	0.2-0.9	0.4	0.1-1.0	8.1
(Euro)	1800-3599	1584	5.6	5.2-6.0	0.7	0.4-1.4	1.2	0.8-2.0	0.6	0.3-1.0	10.1	8.9-11.5	1.0	0.6-1.6	1.3	0.8-2.1	26.6	24.5-28.8	1.6	1.0-2.6	1.0	0.6-1.5	2.1	1.5-3.0	1.5	1.0-2.3	4.4	3.5-5.4	13.0	10.7-15.8	0.4	0.2-1.0	1.8	1.0-3.5	0.3	0.1-0.8	0.9	0.5-1.4	1.7	1.2-2.4	23.5	21.3-25.8	9.1	7.5-10.9	0.6	0.3-1.0	5.0	3.8-6.4	22.3
	3600-5999	1866	6.6	6.2-6.9	2.6	1.8-3.9	1.1	0.7-1.8	0.9	0.5-1.5	18.7	16.8-20.8	1.9	1.4-2.6	1.2	0.8-2.0	25.7	23.6-27.9	5.8	4.5-7.4	4.5	3.7-5.6	2.6	1.9-3.6	2.9	2.2-3.8	14.2	12.5-16.1	15.6	12.8-18.8	1.1	0.7-1.8	1.8	1.0-3.5	0.7	0.3-1.6	0.9	0.4-1.8	1.7	1.2-2.4	32.0	29.6-34.5	18.1	15.8-20.6	0.9	0.5-1.4	14.1	12.1-16.2	30.0
	6000-11999	3376	11.9	11.4-12-4	7.7	6.4-9.3	11.2	9.6-13.0	1.7	1.3-2.4	36.6	34.0-39.2	9.2	8.1-10.6	4.6	3.6-5.9	27.6	25.5-29.9	15.9	13.8-18.3	11.6	10.3-13.2	8.6	7.3-10.1	11.7	10.2-13.4	22.8	20.6-25.0	15.6	12.9-18.8	7.1	6.0-8.4	3.7	2.3-5.8	2.2	1.3-3.6	7.2	6.1-8.4	2.5	1.9-3.4	26.0	23.8-28.4	32.4	29.3-35.6	8.1	6.9-9.4	29.2	26.6-32.0	28.6
	12000-17999	3781	13.3	12.8-13.8	12.8	11.1-14.8	18.8	16.9-21.0	3.8	3.0-4.8	16.0	14.0-18.3	14.4	12.9-16.0	9.9	8.4-11.7	5.0	4.0-6.1	18.4	16.1-20.8	14.6	13.1-16.3	16.5	14.6-18.5	14.0	12.3-15.9	17.9	16.0-20.1	51.6	47.6-55.6	11.2	9.7-12.8	4.9	3.3-7.2	5.1	3.6-7.2	13.8	12.2-15.6	4.4	3.5-5.5	6.3	5.2-7.7	17.9	15.4-20.6	12.9	11.5-14.6	21.8	19.5-24.4	6.7
	18000-23999	3231	11.4	10.8-11.9	16.4	14.3-18.7	16.2	14.4-18.3	5.1	4.1-6.2	6.4	5.1-8.1	16.8	15.2-18.5	11.0	9.4-12.8	1.9	1.3-2.7	16.6	14.4-19.0	15.1	13.5-16.8	15.4	13.6-17.5	12.2	10.5-14.2	17.7	15.7-20.0	1.8	1.0-3.2	12.2	10.6-14.0	4.1	2.7-6.3	9.4	7.3-11.8	16.1	14.3-18.1	6.9	5.8-8.2	2.0	1.4-2.9	7.4	5.8-9.4	16.8	15.1-18.6	14.7	12.7-16.9	1.9
	24000-29999	2751	9.7	9.2-10.2	17.3	15.1-19.8	14.0	12.2-15.9	6.9	5.7-8.3	4.3	3.4-5.4	14.8	13.3-16.4	9.7	8.2-11.4	0.1	0.0-0.5	14.4	12.4-16.7	13.0	11.6-14.7	14.6	12.8-16.7	9.1	7.6-10.9	8.6	7.1-10.3	0.3	0.1-1.0	12.3	10.7-14.2	7.8	5.7-10.5	11.2	9.1-13.8	14.2	12.4-16.1	7.5	6.3-8.8	1.4	0.9-2.2	3.8	2.7-5.3	13.7	12.2-15.3	8.4	6.9-10.2	0.6
	30000-35999	2513	8.8	8.4-9.3	17.0	14.8-19.5	13.4	11.7-15.3	11.5	10.0-13.2	2.1	1.5-3.0	13.8	12.3-15.4	12.9	11.2-14.9	0.2	0.1-0.6	11.3	9.5-13.4	14.7	13.1-16.4	10.9	9.2-12.8	9.3	7.7-11.1	7.2	5.8-8.8	0.1	0.0-0.6	13.7	11.9-15.7	13.3	10.6-16.6	13.6	11.3-16.4	13.2	11.3-15.0	10.7	9.3-12.3	1.2	0.7-1.9	2.2	1.4-3.5	18.0	16.3-19.8	3.6	2.7-4.9	0.5
	36000-59999	3856	13.6	13.0-14-2	17.7	15.4-20.3	15.1	13.3-17.1	34.6	32.2-37.2	3.3	2.5-4.4	18.4	16.7-20.2	30.8	28.4-33.4	0.3	0.1-0.7	9.5	7.9-11.5	18.4	16.7-20.2	18.7	16.5-21.0	20.7	18.4-23.3	3.5	2.6-4.8	0.5	0.1-1.6	22.9	20.7-25.2	29.4	25.6-33.6	32.0	28.6-35.7	21.6	19.5-24.0	31.3	29.1-33.5	1.2	0.7-1.9	1.9	1.1-3.1	22.6	20.7-24.6	2.4	1.7-3.5	0.4
	60000-89999	1470	5.2	4.8-5.6	4.1	2.9-5.8	5.1	4.1-6.4	23.6	21.4-26.0	1.4	0.9-2.2	5.2	4.3-6.3	12.9	11.2-14.9	0.1	0.0-0.5	4.5	3.4-5.9	4.7	3.8-5.7	5.6	4.4-7.1	10.3	8.6-12.3	2.0	1.3-3.0	0.0		11.5	9.8-13.5	20.0	16.7-23.8	17.2	14.4-20.4	8.0	6.6-9.7	20.9	19.0-22.9	0.4	0.2-0.9	2.2	1.3-3.6	4.2	3.4-5.2	0.1	0.0-0.6	0.0
	90000-119999	493	1.7	1.5-2.0	1.5	0.8-2.7	2.0	1.4-2.9	6.1	4.9-7.6	0.1	0.0-0.5	1.5	1.1-2.2	3.1	2.3-4.2	0.0		0.7	0.4-1.5	1.1	0.7-1.7	2.4	1.7-3.5	4.3	3.2-5.7	0.3	0.1-1.0	0.0		4.8	3.6-6.3	9.0	6.8-11.9	5.5	3.9-7.7	1.9	1.3-2.9	7.1	6.0-8.5	0.1	0.0-0.5	0.8	0.4-1.9	1.2	0.8-1.8	0.2	0.0-0.7	0.1
	≥120000	383	1.3	1.2-1.6	1.3	0.8-2.3	1.1	0.7-1.8	4.9	3.8-6.4	0.0		1.5	1.0-2.2	1.9	1.3-2.9	0.0		0.7	0.3-1.4	0.8	0.4-1.3	1.6	1.0-2.6	3.2	2.3-4.4	0.2	0.1-0.6	0.0		2.7	1.9-3.8	3.9	2.5-6.0	2.5	1.4-4.5	1.9	1.3-2.9	4.4	3.6-5.5	0.1	0.0-0.6	1.3	0.6-2.5	0.7	0.4-1.2	0.2	0.0-0.7	0.8
Profession	Controller/Non-manual	17185	52.8	52.0-53.6	63.6	61.1-66.0	55.9	53.4-58.4	60.8	58.4-63.2	47.5	45.1-49.9	58.6	56.6-60.6	55.6	53.0-58.2	45.7	43.4-48.0	44.3	41.4-47.2	48.9	46.7-51.1	63.6	61.1-66.0	55.7	53.1-58.3	34.1	31.8-36.4	56.6	52.6-60.4	53.8	51.3-56.3	58.9	54.7-62.9	55.3	52.1-58.6	68.4	66.0-70.8	56.2	53.8-58.6	39.0	36.6-41.5	32.5	30.0-35.2	55.4	53.1-57.7	51.8	48.9-54.7	46.0
	Self-employed	1673	5.1	4.8-5.5	4.9	3.9-6.0	7.4	6.2-8.8	5.8	4.8-7.0	5.7	4.7-7.0	4.9	4.1-5.9	5.0	4.0-6.3	3.6	2.8-4.6	10.3	8.6-12.2	5.6	4.7-6.7	0.0		7.2	6.0-8.7	13.2	11.6-14.9	0.0		5.5	4.5-6.7	6.0	4.3-8.4	3.4	2.5-4.5	5.2	4.2-6.4	5.8	4.8-7.0	6.5	5.4-7.9	11.6	9.9-13.6	5.3	4.4-6.5	3.3	2.5-4.5	4.8
	Manual worker	11618	35.7	34.9-36.5	28.1	25.9-30.5	34.4	32.1-36.8	27.8	25.7-30.0	43.2	40.8-45.6	33.5	31.5-35.4	36.4	33.9-38.9	45.0	42.7-47.3	37.7	35.0-40.6	36.5	34.4-38.7	32.7	30.3-35.2	34.6	32.2-37.2	34.5	32.2-36.8	42.2	38.4-46.2	34.1	31.8-36.5	28.9	25.2-32.8	35.9	32.8-39.1	23.6	21.5-25.9	33.4	31.2-35.7	41.7	39.2-44.3	47.6	44.7-50.5	36.5	34.3-38.7	42.4	39.6-45.2	42.8
	Farming	2066	6.3	6.0-6.8	3.4	2.5-4.6	2.3	1.6-3.2	5.5	4.5-6.8	3.6	2.9-4.5	3.0	2.4-3.7	3.0	2.2-4.0	5.7	4.7-6.9	7.7	6.3-9.4	9.0	7.8-10.4	3.7	2.9-4.9	2.4	1.7-3.4	18.2	16.4-20.2	1.2	0.7-2.1	6.6	5.5-7.9	6.2	4.5-8.6	5.4	4.1-7.0	2.8	2.0-3.8	4.6	3.7-5.7	12.8	11.1-14.7	8.2	6.7-10.1	2.8	2.1-3.6	2.5	1.7-3.6	6.3
Ethnic Minority	Yes	1613	4.4	4.0-4.7	4.2	3.4-5.2	3.2	2.4-4.1	6.8	5.7-8.0	3.1	2.4-4.0	4.6	3.8-5.5	2.2	1.5-3.0	20.7	18.9-22.5	3.1	2.3-4.0	0.5	0.3-1.0	4.2	3.2-5.5	7.6	6.3-9.2	3.7	3.0-4.7	3.5	2.3-5.2	2.0	1.4-2.7	2.3	1.3-3.9	4.9	3.7-6.4	4.9	3.9-6.0	3.6	2.8-4.6	1.5	1.0-2.2	1.8	1.2-2.6	2.2	1.6-2.9	2.0	1.3-2.8	5.9
	No	35400	95.6	95.3-96.0	95.8	94.8-96.6	96.8	95.9-97.6	93.2	92.0-94.3	96.9	96.0-97.6	95.4	94.5-96.2	97.8	97.0-98.5	79.3	77.5-81.1	96.9	96.0-97.7	99.5	99.0-99.7	95.8	94.5-96.8	92.4	90.8-93.7	96.3	95.3-97.0	96.5	94.8-97.7	98.0	97.3-98.6	97.7	96.1-98.7	95.1	93.6-96.3	95.1	94.0-96.1	96.4	95.4-97.2	98.5	97.8-99.0	98.2	97.4-98.8	97.8	97.1-98.4	98.0	97.2-98.7	94.1
Number of respondents		37718			681		860		614		866		7040		438		113		3620		430		4876		4875		942		851		319		22		37		1325		367		3162		883		738		170		443
[truncated: 3 more columns]
