# Supplementary material for: Can differences in medical drug compliance between European countries be explained by social factors: analyses based on data from the European Social Survey, round 2
Source: BMC Public Health. 2009 May 16;9:145. doi: 10.1186/1471-2458-9-145 (PMC2687449; doi:10.1186/1471-2458-9-145)
Supplement: Additional File 3 — Level of compliance according to categories (percentages, odds ratios and 95% confidence intervals) in the European Social Survey, round 2, 2004/5. This file shows the degree of reported compliance according to socio-demographic and socio-economic categories. [file 1471-2458-9-145-S3.xls]

## Sheet: Ark1
Variable/Category	Compliant		OR
	%	CI95%	%	CI95%
Gender
Female	81.3	80.5-82.2	1
Male	80.4	79.5-81.3	1.06	0.98-1.15
Age
15-39 years	76.6	75.5-77.7	1
40-64 years	82.1	81.1-83.1	1.4	1.28-1.54
65+ years	86.8	85.6-88.0	2.02	1.78-2.28
Marital status
Cohabitating	82.4	81.6-83.2	1
Non-cohabitating	78.3	77.2-79.4	0.77	0.71-0.84
Education
0-6 years	88.1	86.2-89.7	1
7-9 years	82.9	81.4-84.3	0.66	0.54-0.80
10-11 years	80.6	79.2-82.0	0.57	0.47-0.68
12-14 years	78.7	77.4-79.9	0.5	0.42-0.60
15+ years	80.8	79.5-82.1	0.57	0.47-0.69
Household income/year
<€1800	64.6	60.9-68.0	1
€1800 - €3599	77.1	73.6-80.3	1.85	1.45-2.36
€3600 - €5999	79.8	77.1-82.2	2.16	1.73-2.70
€6000 - €11999	82.2	80.4-83.9	2.53	2.08-3.08
€12000 - €17999	82.5	80.7-84.2	2.59	2.13-3.15
€18000 - €23999	84.0	82.0-84.0	2.89	2.34-3.57
€24000 - €29999	83.8	81.6-85.7	2.83	2.28-3.52
€30000 - €35999	83.6	81.3-85.6	2.79	2.24-3.48
€36000 - €59999	83.7	81.8-85.5	2.82	2.30-3.47
€60000 - €89999	81.9	78.8-84.6	2.48	1.93-3.19
€90000 - €119999	87.0	82.1-90.7	3.66	2.44-5.50
≥€120000	87.6	81.9-91.7	3.88	2.43-6.20
Profession
Controller/non-manual	82.4	81.4-83.2	1
Self-employed	82.6	79.7-85.1	1.01	0.83-1.23
Manual worker	81.1	77.9-83.9	0.81	0.74-0.89
Farming	81.2	80.5-81.8	0.92	0.75-1.13
Ethnic minority
Yes	75.3	71.1-79.0	1
No	81.3	80.6-81.9	1.42	1.15-1.77
