# Supplementary material for: Can differences in medical drug compliance between European countries be explained by social factors: analyses based on data from the European Social Survey, round 2
Source: BMC Public Health. 2009 May 16;9:145. doi: 10.1186/1471-2458-9-145 (PMC2687449; doi:10.1186/1471-2458-9-145)
Supplement: Additional File 4 — Odds ratios for compliance adjusted for all covariates including country (country of residence omitted in the table) in the European Social Survey, round 2, 2004/5. *Log odds for trend (income on log-scale with base 2). This file represents the multiple regression analysis of compliance including gender, age, cohabitation, education, income, profession, ethnic minority, and country. [file 1471-2458-9-145-S4.xls]

## Sheet: Ark1
	OR	CI95%	P-value
Gender
Males	1.00
Females	1.06	0.96 - 1.16	0.228
Age
15-39 years	1.00
40-64 years	1.31	1.19 - 1.44	0.000
65+ years	1.92	1.66 - 2.21	0.000
Marital status
Cohabitating	1.00
Non-cohabitating	0.86	0.78 - 0.95	0.004
Education
0-6 years	1.00
7-9 years	0.86	0.70 - 1.06	0.153
10-11 years	0.84	0.68 - 1.04	0.106
12-14 years	0.72	0.58 - 0.90	0.003
15+ years	0.73	0.58 - 0.91	0.006
Income
Mean income*	1.07	1.02 - 1.12	0.003
Profession
Controller/Non-manual	1.00
Self-employed	0.90	0.71 - 1.14	0.382
Manual worker	0.83	0.74 - 0.93	0.002
Farming	0.89	0.72 - 1.11	0.311
Ethnic minority group
Yes	1.00
No	1.27	1.03 - 1.56	0.025
