# Supplementary material for: Can differences in medical drug compliance between European countries be explained by social factors: analyses based on data from the European Social Survey, round 2
Source: BMC Public Health. 2009 May 16;9:145. doi: 10.1186/1471-2458-9-145 (PMC2687449; doi:10.1186/1471-2458-9-145)
Supplement: Additional File 5 — The variation between countries expressed as standard deviation (SD (95% CI)) for all and for more homogenous subgroups of respondents. This file represents the analysis of the variation of compliance between countries, unadjusted as well as adjusted for various and all covariates. [file 1471-2458-9-145-S5.xls]

## Sheet: Sheet1
	Unadjusted		Adjusted for age and gender		Adjusted for all
Category	SD	CI95%	SD	CI95%	SD	CI95%
All	0.39	0.25-0.54	0.39	0.25-0.54	0.42	0.23-0.62
Females	0.42	0.27-0.57	0.42	0.27-0.57	0.49	0.24-0.73
Males	0.38	0.25-0.51	0.37	0.24-0.51	0.39	0.23-0.55
65+ yr olds	0.46	0.32-0.61	0.47	0.32-0.63	--	--
Mid income (cat 5-8)	0.37	0.23-0.50	0.37	0.23-0.50	0.42	0.22-0.61
